# Supplementary material for: Enhancing Antioxidants Performance of Ceria Nanoparticles in Biological Environment via Surface Engineering with o-Quinone Functionalities
Source: Antioxidants (Basel). 2025 Jul 25;14(8):916. doi: 10.3390/antiox14080916 (PMC12382933; doi:10.3390/antiox14080916)
Supplement: Supplementary file 1 [file antioxidants-14-00916-s001.zip]

Archive with 1 entries (1 files):
- antioxidants-3755932-supplementary.pdf
